# Supplementary material for: Volunteering with mild cognitive impairment: implications for subsequent cognitive changes
Source: Gerontologist. 2025 Sep 10;65(11):gnaf190. doi: 10.1093/geront/gnaf190 (PMC12596150; doi:10.1093/geront/gnaf190)
Supplement: gnaf190_Supplementary_Data [file gnaf190_supplementary_data.zip]

Archive with 1 entries (1 files):
- Huo & Kim Suppl.docx
